# Supplementary material for: Exosomal MicroRNAs as Epigenetic Biomarkers for Endometriosis: A Systematic Review and Bioinformatics Analysis
Source: Int J Mol Sci. 2025 May 9;26(10):4564. doi: 10.3390/ijms26104564 (PMC12111455; doi:10.3390/ijms26104564)
Supplement: Supplementary file 1 [file ijms-26-04564-s001.zip]

Archive with 3 entries (3 files):
- Table S1 PRISMA checklist.pdf
- Table S2 Search strategy.pdf
- Table S3 Target genes.xlsx
