# Supplementary material for: Exosomal MicroRNAs as Epigenetic Biomarkers for Endometriosis: A Systematic Review and Bioinformatics Analysis
Source: Int J Mol Sci. 2025 May 9;26(10):4564. doi: 10.3390/ijms26104564 (PMC12111455; doi:10.3390/ijms26104564)
Supplement: Supplementary file 1 [file ijms-26-04564-s001.zip › Table S3 Target genes.xlsx]

## Sheet: Página1
miRNA	Target	Score Class
miR-10b-3p	KCNJ3	Very High
miR-10b-3p	STK39	Very High
miR-10b-3p	MAX	Very High
miR-10b-3p	SALL1	Very High
miR-10b-3p	RAB4A	Very High
miR-10b-3p	C11orf87	Very High
miR-10b-3p	ANKRD12	Very High
miR-10b-3p	PNN	Very High
miR-10b-3p	API5	Very High
miR-10b-3p	KPNA3	Very High
miR-10b-3p	PICALM	Very High
miR-10b-3p	CCDC117	Very High
miR-10b-3p	HLA-B	Very High
miR-10b-3p	GTDC1	Very High
miR-10b-3p	PUM1	Very High
miR-10b-3p	GLS	Very High
miR-10b-3p	UBR3	Very High
miR-10b-3p	SC5D	Very High
miR-10b-3p	GSK3B	Very High
miR-10b-3p	TRIB2	Very High
miR-10b-3p	ADCY9	Very High
miR-10b-3p	WWTR1	Very High
miR-10b-3p	PTP4A2	Very High
miR-10b-3p	MPPED2	Very High
miR-10b-3p	PPP3CC	Very High
miR-10b-3p	ZNF148	Very High
miR-10b-3p	NCOA1	Very High
miR-10b-3p	SATB2	Very High
miR-10b-3p	RAP2B	Very High
miR-10b-3p	FGF13	Very High
miR-10b-3p	ZNF474	Very High
miR-10b-3p	FMR1	Very High
miR-10b-3p	BACH1	Very High
miR-10b-3p	HSPA12A	Very High
miR-10b-3p	PHLPP2	Very High
miR-10b-3p	TTC33	Very High
miR-10b-3p	TNKS2	Very High
miR-10b-3p	EYA4	Very High
miR-10b-3p	MLLT10	Very High
miR-10b-3p	CNIH1	Very High
miR-10b-3p	NAV1	Very High
miR-10b-3p	CREBRF	Very High
miR-10b-3p	DLAT	Very High
miR-10b-3p	ERBB4	Very High
miR-10b-3p	KCNIP4	Very High
miR-10b-3p	EYA3	Very High
miR-10b-3p	RGPD8	Very High
miR-10b-3p	BCAT1	Very High
miR-10b-3p	RSPO2	Very High
miR-10b-3p	GRIN2A	Very High
miR-10b-3p	VASH2	Very High
miR-10b-3p	HOXD1	Very High
miR-10b-3p	YPEL2	Very High
miR-10b-3p	ADAMTS5	Very High
miR-10b-3p	CYP27B1	Very High
miR-10b-3p	RB1	Very High
miR-10b-3p	YWHAE	Very High
miR-10b-3p	SESN3	Very High
miR-10b-3p	ACVR2B	Very High
miR-10b-3p	MAGI2	Very High
miR-10b-3p	ZNF248	Very High
miR-10b-3p	TRIM14	Very High
miR-10b-3p	NRXN1	Very High
miR-10b-3p	MTDH	Very High
miR-10b-3p	NUP160	Very High
miR-10b-3p	PLPPR4	Very High
miR-10b-3p	RALA	Very High
miR-10b-3p	GLI2	Very High
miR-10b-3p	METAP1	Very High
miR-10b-3p	METTL16	Very High
miR-10b-3p	TIAM2	Very High
miR-10b-3p	AP3B1	Very High
miR-10b-3p	SYT1	Very High
miR-10b-3p	SEMA6D	Very High
miR-10b-3p	TBC1D9	Very High
miR-10b-3p	BTBD3	Very High
miR-10b-3p	TM9SF3	Very High
miR-10b-3p	LRRTM1	Very High
miR-10b-3p	TNS1	Very High
miR-10b-3p	DNM1L	Very High
miR-10b-3p	ANKRD20A3P	Very High
miR-10b-3p	SLC39A10	Very High
miR-10b-3p	MCTP1	Very High
miR-10b-3p	CALD1	Very High
miR-10b-3p	PCDH17	Very High
miR-10b-3p	UNC5D	Very High
miR-10b-3p	AHCYL2	Very High
miR-10b-3p	MMD2	Very High
miR-10b-3p	TENT4A	Very High
miR-10b-3p	COPB1	Very High
miR-10b-3p	MYOZ3	Very High
miR-10b-3p	BCL9	Very High
miR-10b-3p	KRTAP4-3	Very High
miR-10b-3p	ATP11B	Very High
miR-10b-3p	CRISPLD1	Very High
miR-10b-3p	ETV5	Very High
miR-10b-3p	APPBP2	Very High
miR-10b-3p	ZNF140	Very High
miR-10b-3p	RBM12B	Very High
miR-10b-3p	SLC48A1	Very High
miR-10b-3p	PPP1CC	Very High
miR-10b-3p	RSBN1	Very High
miR-10b-3p	ARFIP1	Very High
miR-10b-3p	CTPS2	Very High
miR-10b-3p	DOP1B	Very High
miR-10b-3p	CAB39	Very High
miR-10b-3p	MED13L	Very High
miR-10b-3p	ZC3H12C	Very High
miR-10b-3p	PRAME	Very High
miR-10b-3p	SCN1A	Very High
miR-10b-3p	NEXMIF	Very High
miR-10b-3p	PHKB	Very High
miR-10b-3p	HLA-G	Very High
miR-10b-3p	PAM	Very High
miR-10b-3p	LCORL	Very High
miR-10b-3p	RGPD5	Very High
miR-10b-3p	RNF139	Very High
miR-10b-3p	NKAPD1	Very High
miR-10b-3p	DAZL	Very High
miR-10b-3p	MFAP5	Very High
miR-10b-3p	STRN	Very High
miR-10b-3p	KCNS1	Very High
miR-10b-3p	DLX6	Very High
miR-10b-3p	LANCL3	Very High
miR-10b-3p	TMTC1	Very High
miR-10b-3p	CNTN3	Very High
miR-10b-3p	CACNA1E	Very High
miR-10b-3p	KHDC4	Very High
miR-10b-3p	UBQLN2	Very High
miR-10b-3p	CCDC6	Very High
miR-10b-3p	ZUP1	Very High
miR-10b-3p	ARPP21	Very High
miR-10b-3p	SFRP1	Very High
miR-10b-3p	DMAC1	Very High
miR-10b-3p	FOXO3	Very High
miR-10b-3p	RMND5A	Very High
miR-10b-3p	NOL4L	Very High
miR-10b-3p	ATRX	Very High
miR-10b-3p	KIAA2026	Very High
miR-10b-3p	KBTBD2	Very High
miR-10b-3p	PPP2R2A	Very High
miR-10b-3p	CS	Very High
miR-10b-3p	SLC16A4	Very High
miR-10b-3p	RGPD6	Very High
miR-10b-3p	GNAT2	Very High
miR-10b-3p	NBR1	Very High
miR-10b-3p	CNOT6	Very High
miR-10b-3p	MLLT11	Very High
miR-10b-3p	EDEM1	Very High
miR-10b-3p	VPS37A	Very High
miR-10b-3p	MACROH2A1	Very High
miR-10b-3p	U2SURP	Very High
miR-10b-3p	EBF1	Very High
miR-10b-3p	PPM1H	Very High
miR-10b-3p	STX7	Very High
miR-10b-3p	MBNL2	Very High
miR-10b-3p	TXLNG	Very High
miR-10b-3p	MTF1	Very High
miR-10b-3p	EXOG	Very High
miR-10b-3p	ITGAV	Very High
miR-10b-3p	TLR10	Very High
miR-10b-3p	SH3D19	Very High
miR-10b-3p	MARCHF5	Very High
miR-10b-3p	PAPOLA	Very High
miR-10b-3p	SYNCRIP	Very High
miR-200c-3p	ZEB1	Very High
miR-200c-3p	ZEB2	Very High
miR-200c-3p	GPM6A	Very High
miR-200c-3p	SEC23A	Very High
miR-200c-3p	LHFPL6	Very High
miR-200c-3p	CCNJ	Very High
miR-200c-3p	YWHAG	Very High
miR-200c-3p	PTPN21	Very High
miR-200c-3p	NR5A2	Very High
miR-200c-3p	RECK	Very High
miR-200c-3p	CDK17	Very High
miR-200c-3p	ERRFI1	Very High
miR-200c-3p	ZNF532	Very High
miR-200c-3p	RAP1B	Very High
miR-200c-3p	CFL2	Very High
miR-200c-3p	RAP2C	Very High
miR-200c-3p	TFAP2A	Very High
miR-200c-3p	BNC2	Very High
miR-200c-3p	ELOC	Very High
miR-200c-3p	ZFPM2	Very High
miR-200c-3p	ZFAND6	Very High
miR-200c-3p	BAP1	Very High
miR-200c-3p	MARCKS	Very High
miR-200c-3p	FEZ2	Very High
miR-200c-3p	CNEP1R1	Very High
miR-200c-3p	RND3	Very High
miR-200c-3p	RIC1	Very High
miR-200c-3p	WAPL	Very High
miR-200c-3p	WIPF1	Very High
miR-200c-3p	DUSP1	Very High
miR-200c-3p	CRKL	Very High
miR-200c-3p	EPS8	Very High
miR-200c-3p	FBXW7	Very High
miR-200c-3p	VASH2	Very High
miR-200c-3p	MIEF1	Very High
miR-200c-3p	LRP1B	Very High
miR-200c-3p	NOVA1	Very High
miR-200c-3p	ELL2	Very High
miR-200c-3p	TRIM33	Very High
miR-200c-3p	PPM1F	Very High
miR-200c-3p	KDM7A	Very High
miR-200c-3p	FAM8A1	Very High
miR-200c-3p	AP1S2	Very High
miR-200c-3p	MED13	Very High
miR-200c-3p	QKI	Very High
miR-200c-3p	PRKACB	Very High
miR-200c-3p	CLASP2	Very High
miR-200c-3p	INTS8	Very High
miR-200c-3p	MSN	Very High
miR-200c-3p	CLIC4	Very High
miR-200c-3p	CNN3	Very High
miR-200c-3p	PDS5B	Very High
miR-200c-3p	OSTM1	Very High
miR-200c-3p	WASF3	Very High
miR-200c-3p	FN1	Very High
miR-200c-3p	ELAVL2	Very High
miR-200c-3p	UBE2W	Very High
miR-200c-3p	RANBP9	Very High
miR-200c-3p	JUN	Very High
miR-200c-3p	RELN	Very High
miR-200c-3p	NFIA	Very High
miR-200c-3p	LBR	Very High
miR-200c-3p	SYNJ1	Very High
miR-200c-3p	CSNK1G3	Very High
miR-200c-3p	YPEL2	Very High
miR-200c-3p	MAP2	Very High
miR-200c-3p	FLI1	Very High
miR-200c-3p	ABI2	Very High
miR-200c-3p	ZNF292	Very High
miR-200c-3p	DZIP1	Very High
miR-200c-3p	RPS6KB1	Very High
miR-200c-3p	NTF3	Very High
miR-200c-3p	PPP2R5E	Very High
miR-200c-3p	RANBP10	Very High
miR-200c-3p	ADIPOR2	Very High
miR-200c-3p	SULF1	Very High
miR-200c-3p	HMBOX1	Very High
miR-200c-3p	GIT2	Very High
miR-200c-3p	PRDM16	Very High
miR-200c-3p	USP25	Very High
miR-200c-3p	CEP41	Very High
miR-200c-3p	HNRNPD	Very High
miR-200c-3p	RTF1	Very High
miR-200c-3p	GOLGA7	Very High
miR-200c-3p	REV1	Very High
miR-200c-3p	HMGB3	Very High
miR-200c-3p	MMD	Very High
miR-200c-3p	RAPGEF2	Very High
miR-200c-3p	OXR1	Very High
miR-200c-3p	RASSF8	Very High
miR-200c-3p	NOG	Very High
miR-200c-3p	PCLAF	Very High
miR-200c-3p	MAP4K3	Very High
miR-200c-3p	C16orf72	Very High
miR-200c-3p	NBR1	Very High
miR-200c-3p	CORO1C	Very High
miR-200c-3p	SNAP25	Very High
miR-200c-3p	RAB11FIP2	Very High
miR-200c-3p	COPS8	Very High
miR-200c-3p	TSC22D1	Very High
miR-200c-3p	TSC22D2	Very High
miR-200c-3p	FOXF1	Very High
miR-200c-3p	PHTF2	Very High
miR-200c-3p	DLC1	Very High
miR-200c-3p	ATP11C	Very High
miR-200c-3p	ETS1	Very High
miR-200c-3p	KDR	Very High
miR-200c-3p	LPAR1	Very High
miR-200c-3p	PSIP1	Very High
miR-200c-3p	SLC14A1	Very High
miR-200c-3p	MATR3	Very High
miR-200c-3p	PLPP3	Very High
miR-200c-3p	EGLN1	Very High
miR-200c-3p	GTF2E1	Very High
miR-200c-3p	ATXN1	Very High
miR-200c-3p	E2F3	Very High
miR-200c-3p	NR3C1	Very High
miR-200c-3p	MCFD2	Very High
miR-200c-3p	HS3ST1	Very High
miR-200c-3p	FUBP3	Very High
miR-200c-3p	MAPRE1	Very High
miR-200c-3p	FNDC3B	Very High
miR-200c-3p	PDIK1L	Very High
miR-200c-3p	RBFOX1	Very High
miR-200c-3p	SLC6A1	Very High
miR-200c-3p	CALU	Very High
miR-200c-3p	TOB1	Very High
miR-200c-3p	ASF1A	Very High
miR-200c-3p	RNF2	Very High
miR-200c-3p	B3GNT2	Very High
miR-200c-3p	PTHLH	Very High
miR-200c-3p	NFIB	Very High
miR-200c-3p	TBC1D12	Very High
miR-200c-3p	SCD	Very High
miR-200c-3p	PAIP2	Very High
miR-200c-3p	SYDE1	Very High
miR-200c-3p	SLC38A2	Very High
miR-200c-3p	RBFOX2	Very High
miR-200c-3p	AGFG1	Very High
miR-200c-3p	SRSF1	Very High
miR-200c-3p	ARID4B	Very High
miR-200c-3p	FBXO33	Very High
miR-200c-3p	CAMSAP2	Very High
miR-200c-3p	TENT4B	Very High
miR-200c-3p	APOO	Very High
miR-200c-3p	ARHGAP19	Very High
miR-200c-3p	GNAI3	Very High
miR-200c-3p	EFNB2	Very High
miR-200c-3p	SLC1A2	Very High
miR-200c-3p	TMEFF2	Very High
miR-200c-3p	DNAJB5	Very High
miR-200c-3p	ADAMTS3	Very High
miR-200c-3p	HSPA9	Very High
miR-200c-3p	ARHGAP6	Very High
miR-200c-3p	VLDLR	Very High
miR-200c-3p	NAB1	Very High
miR-200c-3p	GJD3	Very High
miR-200c-3p	BASP1	Very High
miR-200c-3p	NRBP1	Very High
miR-200c-3p	HIPK1	Very High
miR-200c-3p	TBK1	Very High
miR-200c-3p	UBE2I	Very High
miR-200c-3p	HS2ST1	Very High
miR-200c-3p	POLK	Very High
miR-200c-3p	REEP1	Very High
miR-200c-3p	PPFIA1	Very High
miR-200c-3p	RAB21	Very High
miR-200c-3p	PMAIP1	Very High
miR-200c-3p	S100PBP	Very High
miR-200c-3p	SMURF2	Very High
miR-200c-3p	PRKAR2B	Very High
miR-200c-3p	MTF2	Very High
miR-200c-3p	NCOA2	Very High
miR-200c-3p	USP6NL	Very High
miR-200c-3p	SEMA6D	Very High
miR-200c-3p	CDYL	Very High
miR-200c-3p	STRN	Very High
miR-200c-3p	PUM2	Very High
miR-200c-3p	MSL2	Very High
miR-200c-3p	SERPINI1	Very High
miR-200c-3p	MGAT2	Very High
miR-200c-3p	PLS3	Very High
miR-200c-3p	OSBPL11	Very High
miR-200c-3p	MPRIP	Very High
miR-200c-3p	DOCK4	Very High
miR-200c-3p	HSPA13	Very High
miR-200c-3p	WDFY3	Very High
miR-200c-3p	ZC3H6	Very High
miR-200c-3p	MAP4K4	Very High
miR-200c-3p	DIXDC1	Very High
miR-202-3p	PXDN	Very High
miR-202-3p	DICER1	Very High
miR-202-3p	MYCN	Very High
miR-202-3p	PPARGC1B	Very High
miR-202-3p	SMAP1	Very High
miR-202-3p	DLC1	Very High
miR-202-3p	TRHDE	Very High
miR-202-3p	HNRNPC	Very High
miR-202-3p	HAS2	Very High
miR-202-3p	CPEB2	Very High
miR-202-3p	BEND4	Very High
miR-202-3p	GALNT1	Very High
miR-202-3p	CCND2	Very High
miR-202-3p	CAPN6	Very High
miR-202-3p	GHR	Very High
miR-202-3p	ARID3B	Very High
miR-202-3p	HMGA2	Very High
miR-202-3p	ROCK1	Very High
miR-202-3p	DUSP1	Very High
miR-202-3p	SYT1	Very High
miR-202-3p	CPED1	Very High
miR-202-3p	RBFOX1	Very High
miR-202-3p	LEPROTL1	Very High
miR-202-3p	ADAMTS3	Very High
miR-202-3p	DCUN1D4	Very High
miR-202-3p	ARL5A	Very High
miR-202-3p	RNF13	Very High
miR-202-3p	BNC2	Very High
miR-202-3p	MON2	Very High
miR-202-3p	SOX11	Very High
miR-202-3p	RNF139	Very High
miR-202-3p	CPEB3	Very High
miR-202-3p	MOB4	Very High
miR-202-3p	ADCY9	Very High
miR-202-3p	STARD13	Very High
miR-202-3p	RBFOX2	Very High
miR-202-3p	ONECUT2	Very High
miR-202-3p	COL11A1	Very High
miR-202-3p	ZBTB10	Very High
miR-202-3p	PIK3IP1	Very High
miR-202-3p	SENP2	Very High
miR-202-3p	PTPRD	Very High
miR-202-3p	SHANK2	Very High
miR-202-3p	WASL	Very High
miR-202-3p	MMD	Very High
miR-202-3p	ACVR2A	Very High
miR-202-3p	AGO04	Very High
miR-202-3p	HECTD2	Very High
miR-202-3p	NID2	Very High
miR-202-3p	ERO1A	Very High
miR-202-3p	TMC7	Very High
miR-202-3p	CLCN5	Very High
miR-202-3p	SNX5	Very High
miR-202-3p	SREK1IP1	Very High
miR-202-3p	BSN	Very High
miR-202-3p	LPGAT1	Very High
miR-202-3p	COL15A1	Very High
miR-202-3p	LAMP2	Very High
miR-202-3p	MEF2C	Very High
miR-202-3p	TECPR2	Very High
miR-202-3p	TRIB1	Very High
miR-202-3p	KIF2A	Very High
miR-202-3p	HIC2	Very High
miR-202-3p	IL10	Very High
miR-202-3p	HAND2	Very High
miR-202-3p	NAP1L1	Very High
miR-202-3p	KPNA4	Very High
miR-202-3p	PBX3	Very High
miR-202-3p	PTPRO	Very High
miR-202-3p	EPHA3	Very High
miR-202-3p	ETNK1	Very High
miR-202-3p	CAP1	Very High
miR-202-3p	RAB8B	Very High
miR-202-3p	CPEB4	Very High
miR-202-3p	RB1	Very High
miR-202-3p	GALNT2	Very High
miR-202-3p	ZPLD1	Very High
miR-202-3p	GABPA	Very High
miR-202-3p	SCYL3	Very High
miR-202-3p	HMGCS1	Very High
miR-202-3p	ZC3H11A	Very High
miR-202-3p	DZIP1	Very High
miR-202-3p	ARMC8	Very High
miR-202-3p	HELZ	Very High
miR-202-3p	FBXO30	Very High
miR-202-3p	FARP1	Very High
miR-202-3p	TAB2	Very High
miR-202-3p	ARPP19	Very High
miR-202-3p	TRIM71	Very High
miR-202-3p	SLC25A4	Very High
miR-202-3p	KPNA1	Very High
miR-202-3p	SLC31A2	Very High
miR-202-3p	NDST3	Very High
miR-202-3p	LAMA1	Very High
miR-202-3p	PKN2	Very High
miR-202-3p	NAA40	Very High
miR-202-3p	SPCS3	Very High
miR-202-3p	MTMR12	Very High
miR-202-3p	IKZF2	Very High
miR-202-3p	LUC7L3	Very High
miR-202-3p	NIPA1	Very High
miR-202-3p	MED13L	Very High
miR-202-3p	TSPAN2	Very High
miR-202-3p	YPEL2	Very High
miR-202-3p	CNOT6L	Very High
miR-202-3p	LRP6	Very High
miR-202-3p	TAF5	Very High
miR-202-3p	SERTAD2	Very High
miR-202-3p	SEMA3D	Very High
miR-202-3p	POU2F1	Very High
miR-202-3p	ADAMTS9	Very High
miR-202-3p	ZNF280B	Very High
miR-202-3p	SLC16A10	Very High
miR-202-3p	SLC38A9	Very High
miR-202-3p	TPP1	Very High
miR-202-3p	YAF2	Very High
miR-202-3p	ZNF644	Very High
miR-202-3p	CREM	Very High
miR-202-3p	NRK	Very High
miR-202-3p	PURG	Very High
miR-202-3p	CRTAP	Very High
miR-202-3p	SYT2	Very High
miR-202-3p	ABHD13	Very High
miR-202-3p	POU2F2	Very High
miR-202-3p	STRBP	Very High
miR-202-3p	ZNF200	Very High
miR-202-3p	RNF165	Very High
miR-202-3p	LBH	Very High
miR-202-3p	STARD3NL	Very High
miR-202-3p	SLCO5A1	Very High
miR-202-3p	DST	Very High
miR-202-3p	LIN28B	Very High
miR-202-3p	CSNK1G1	Very High
miR-202-3p	SLC30A4	Very High
miR-202-3p	FIGN	Very High
miR-202-3p	TFAP2B	Very High
miR-202-3p	ENOX2	Very High
miR-202-3p	MYRIP	Very High
miR-202-3p	INO80D	Very High
miR-202-3p	RAG1	Very High
miR-202-3p	AGBL2	Very High
miR-202-3p	ATP6V0A2	Very High
miR-202-3p	ATXN7L2	Very High
miR-202-3p	COL19A1	Very High
miR-202-3p	IKZF4	Very High
miR-202-3p	PRRC2C	Very High
miR-202-3p	XKR4	Very High
miR-202-3p	CERT1	Very High
miR-202-3p	STYX	Very High
miR-202-3p	CTDSPL2	Very High
miR-202-3p	BOLL	Very High
miR-202-3p	ADIPOR2	Very High
miR-202-3p	CCND1	Very High
miR-202-3p	C1orf21	Very High
miR-202-3p	PHTF2	Very High
miR-202-3p	TGFBR1	Very High
miR-202-3p	NEK7	Very High
miR-202-3p	APPBP2	Very High
miR-202-3p	TNRC6A	Very High
miR-202-3p	IL6R	Very High
miR-202-3p	XRN1	Very High
miR-202-3p	RAB11FIP2	Very High
miR-202-3p	PRTG	Very High
miR-202-3p	UHRF1BP1	Very High
miR-202-3p	RGS16	Very High
miR-202-3p	EVI2B	Very High
miR-202-3p	LIMD1	Very High
miR-202-3p	FGF5	Very High
miR-202-3p	LMLN	Very High
miR-202-3p	SLCO4C1	Very High
miR-202-3p	SLC9A9	Very High
miR-202-3p	PAPPA	Very High
miR-202-3p	BTG2	Very High
miR-202-3p	CALU	Very High
miR-202-3p	MIOS	Very High
miR-202-3p	KAT6A	Very High
miR-202-3p	PPARGC1A	Very High
miR-202-3p	FOXN3	Very High
miR-202-3p	SREK1	Very High
miR-202-3p	TET2	Very High
miR-202-3p	FNDC3B	Very High
miR-202-3p	PTAR1	Very High
miR-202-3p	GRAMD2B	Very High
miR-202-3p	LRRN3	Very High
miR-202-3p	PARD6B	Very High
miR-202-3p	IGF1R	Very High
miR-202-3p	ZNF516	Very High
miR-202-3p	TRAK2	Very High
miR-202-3p	MIER3	Very High
miR-202-3p	ARHGAP19	Very High
miR-202-3p	FMOD	Very High
miR-202-3p	MMP1	Very High
miR-202-3p	NIPAL4	Very High
miR-202-3p	YIPF1	Very High
miR-202-3p	TNRC6B	Very High
miR-202-5p	TGFBR2	Very High
miR-202-5p	SINHCAF	Very High
miR-202-5p	KRAS	Very High
miR-202-5p	NAA15	Very High
miR-202-5p	RNF11	Very High
miR-202-5p	KMT2A	Very High
miR-202-5p	TSPAN12	Very High
miR-202-5p	LBR	Very High
miR-202-5p	NR2F2	Very High
miR-202-5p	LNPK	Very High
miR-202-5p	SLC38A4	Very High
miR-202-5p	GID8	Very High
miR-202-5p	ERBIN	Very High
miR-202-5p	PLEKHA1	Very High
miR-202-5p	ROCK1	Very High
miR-202-5p	RBFOX2	Very High
miR-202-5p	UBE2K	Very High
miR-202-5p	VANGL2	Very High
miR-202-5p	ACSL3	Very High
miR-202-5p	USP15	Very High
miR-202-5p	PCGF2	Very High
miR-202-5p	CDC123	Very High
miR-202-5p	HNRNPR	Very High
miR-202-5p	CNOT2	Very High
miR-202-5p	TGFBR1	Very High
miR-202-5p	ZFHX4	Very High
miR-202-5p	STOX2	Very High
miR-202-5p	HES5	Very High
miR-202-5p	PARM1	Very High
miR-202-5p	SALL2	Very High
miR-202-5p	PIK3CA	Very High
miR-202-5p	SCLY	Very High
miR-202-5p	ASAP1	Very High
miR-202-5p	BCL2	Very High
miR-202-5p	ECHDC1	Very High
miR-202-5p	MARCKS	Very High
miR-202-5p	MSL2	Very High
miR-202-5p	ACTN1	Very High
miR-202-5p	ASZ1	Very High
miR-202-5p	FMR1	Very High
miR-202-5p	CDK14	Very High
miR-202-5p	NUDCD2	Very High
miR-202-5p	PAN3	Very High
miR-202-5p	MED13L	Very High
miR-202-5p	GSKIP	Very High
miR-202-5p	FBXO45	Very High
miR-202-5p	IPO9	Very High
miR-202-5p	MATN2	Very High
miR-202-5p	OGT	Very High
miR-202-5p	MARCHF6	Very High
miR-202-5p	ACSL1	Very High
miR-202-5p	MIB1	Very High
miR-202-5p	SMC1A	Very High
miR-202-5p	LHFPL3	Very High
miR-202-5p	WDR26	Very High
miR-202-5p	TARDBP	Very High
miR-202-5p	RNF2	Very High
miR-202-5p	GIT2	Very High
miR-202-5p	SRSF4	Very High
miR-202-5p	YTHDF2	Very High
miR-202-5p	MRPS36	Very High
miR-202-5p	TANGO2	Very High
miR-202-5p	C17orf75	Very High
miR-202-5p	ZNF652	Very High
miR-202-5p	KDM3A	Very High
miR-202-5p	RAPGEF2	Very High
miR-202-5p	COIL	Very High
miR-202-5p	BICD2	Very High
miR-202-5p	TENT5A	Very High
miR-202-5p	MED1	Very High
miR-202-5p	GPR155	Very High
miR-202-5p	SORCS1	Very High
miR-202-5p	HOMER1	Very High
miR-202-5p	METRNL	Very High
miR-202-5p	ZFP30	Very High
miR-202-5p	FNBP1L	Very High
miR-202-5p	ZNRF2	Very High
miR-202-5p	CSAD	Very High
miR-202-5p	NFATC3	Very High
miR-202-5p	HOXB2	Very High
miR-202-5p	ANP32E	Very High
miR-202-5p	PTPN3	Very High
miR-202-5p	GPBP1L1	Very High
miR-202-5p	ALKBH8	Very High
miR-202-5p	ZRANB1	Very High
miR-202-5p	TCF12	Very High
miR-202-5p	ZNF704	Very High
miR-202-5p	SOX6	Very High
miR-202-5p	RNF121	Very High
miR-202-5p	PSD3	Very High
miR-202-5p	TMEM167A	Very High
miR-202-5p	TAF9B	Very High
miR-202-5p	EIF4E	Very High
miR-202-5p	SLC6A6	Very High
miR-202-5p	LDLRAD3	Very High
miR-202-5p	OXNAD1	Very High
miR-202-5p	C5orf22	Very High
miR-202-5p	DDX3X	Very High
miR-202-5p	CWF19L2	Very High
miR-202-5p	EAF1	Very High
miR-202-5p	TTC13	Very High
miR-202-5p	CREB1	Very High
miR-202-5p	YAF2	Very High
miR-202-5p	MAPK6	Very High
miR-202-5p	COX10	Very High
miR-202-5p	MMGT1	Very High
miR-202-5p	ATRN	Very High
miR-202-5p	KIAA1549	Very High
miR-202-5p	TENM3	Very High
miR-202-5p	LUZP1	Very High
miR-202-5p	RAP1A	Very High
miR-202-5p	MYRF	Very High
miR-202-5p	ENAH	Very High
miR-202-5p	SRSF1	Very High
miR-202-5p	SLITRK4	Very High
miR-202-5p	XYLT1	Very High
miR-202-5p	FXR1	Very High
miR-202-5p	AHCYL1	Very High
miR-202-5p	DDA1	Very High
miR-202-5p	ZNF12	Very High
miR-202-5p	MYO1E	Very High
miR-202-5p	FAM76B	Very High
miR-202-5p	MED15	Very High
miR-202-5p	ACVR1	Very High
miR-202-5p	SPTBN1	Very High
miR-202-5p	USP8	Very High
miR-202-5p	RASA1	Very High
miR-202-5p	PPP5C	Very High
miR-202-5p	ACVR2A	Very High
miR-202-5p	ALS2	Very High
miR-202-5p	TMTC4	Very High
miR-202-5p	LSAMP	Very High
miR-202-5p	PIGN	Very High
miR-202-5p	PFN2	Very High
miR-202-5p	UACA	Very High
miR-202-5p	UBN1	Very High
miR-202-5p	CREBZF	Very High
miR-202-5p	FAR1	Very High
miR-202-5p	CS	Very High
miR-202-5p	ATL2	Very High
miR-202-5p	MSRB3	Very High
miR-202-5p	RAB29	Very High
miR-202-5p	ABCD3	Very High
miR-202-5p	TMPRSS11D	Very High
miR-202-5p	SMARCC1	Very High
miR-202-5p	ZMYND11	Very High
miR-202-5p	APP	Very High
miR-210-3p	E2F3	Very High
miR-210-3p	B4GALT5	Very High
miR-210-3p	ISCU	Very High
miR-210-3p	DIMT1	Very High
miR-210-3p	DENND6A	Very High
miR-210-3p	BDNF	Very High
miR-210-3p	NDUFA4	Very High
miR-210-3p	GPD1L	Very High
miR-210-3p	BAZ2B	Very High
miR-210-3p	SCARA3	Very High
miR-210-3p	KMT2D	Very High
miR-210-3p	FGFRL1	Very High
miR-210-3p	CYGB	Very High
miR-210-3p	SYNGAP1	Very High
miR-210-3p	KCMF1	Very High
miR-210-3p	CELF2	Very High
miR-210-3p	TET2	Very High
miR-210-3p	RAP2B	Very High
miR-210-3p	FAM89B	Very High
miR-210-3p	ELFN2	Very High
miR-210-3p	CPEB2	Very High
miR-210-3p	ZNF462	Very High
miR-210-3p	GGNBP2	Very High
miR-210-3p	MYT1L	Very High
miR-210-3p	GOLPH3	Very High
miR-210-3p	MID1IP1	Very High
miR-210-3p	SEPTIN8	Very High
miR-210-3p	MIGA2	Very High
miR-210-3p	HIF3A	Very High
miR-210-3p	SUZ12	Very High
miR-210-3p	EFNA3	Very High
miR-210-3p	CAMTA1	Very High
miR-210-3p	INHBB	Very High
miR-210-3p	IGF2	Very High
miR-210-3p	USP6NL	Very High
miR-210-3p	NR1D2	Very High
miR-210-3p	KLF7	Very High
miR-210-3p	RUNX3	Very High
miR-210-3p	ARMC1	Very High
miR-210-3p	CLUH	Very High
miR-210-3p	ACVR1B	Very High
miR-210-3p	ST3GAL3	Very High
miR-210-3p	TNPO2	Very High
miR-210-3p	NFIX	Very High
miR-210-3p	ATP11A	Very High
miR-210-3p	PPTC7	Very High
miR-210-3p	HDAC4	Very High
miR-210-3p	NEUROD2	Very High
miR-210-3p	DTX1	Very High
miR-210-3p	GIT2	Very High
miR-210-3p	NPTX1	Very High
miR-210-3p	KRAS	Very High
miR-210-3p	KAT6A	Very High
miR-210-3p	ONECUT2	Very High
miR-210-3p	FCHSD2	Very High
miR-210-3p	BICRAL	Very High
miR-210-3p	ATG7	Very High
miR-210-3p	CELF1	Very High
miR-210-3p	NCAM1	Very High
miR-210-3p	PSAP	Very High
miR-210-3p	FBXO31	Very High
miR-210-3p	SDF2	Very High
miR-210-3p	MBTD1	Very High
miR-210-3p	EPB41L1	Very High
miR-210-3p	HIVEP2	Very High
miR-210-3p	MEF2A	Very High
miR-210-3p	CCNL2	Very High
miR-210-3p	ELOVL6	Very High
miR-210-3p	METTL13	Very High
miR-210-3p	DSG1	Very High
miR-210-3p	SMG5	Very High
miR-210-3p	AIFM3	Very High
miR-210-3p	STAT6	Very High
miR-210-3p	SLC1A2	Very High
miR-210-3p	LRRC8A	Very High
miR-210-3p	YES1	Very High
miR-210-3p	ADARB1	Very High
miR-210-3p	MNT	Very High
miR-210-3p	MGRN1	Very High
miR-210-3p	CHN1	Very High
miR-210-3p	INSIG1	Very High
miR-210-3p	DLX1	Very High
miR-210-3p	ZFAND3	Very High
miR-210-3p	KLF12	Very High
miR-210-3p	TTC13	Very High
miR-210-3p	CDIP1	Very High
miR-210-3p	NAA30	Very High
miR-210-3p	RAB27B	Very High
miR-210-3p	SORBS2	Very High
miR-210-3p	LEPROTL1	Very High
miR-210-3p	C11orf58	Very High
miR-210-3p	SIN3A	Very High
miR-210-3p	DICER1	Very High
miR-210-3p	DSC2	Very High
miR-210-3p	RUNX1T1	Very High
miR-210-3p	SEH1L	Very High
miR-210-3p	NR3C2	Very High
miR-210-3p	ZNF827	Very High
miR-210-3p	TNPO3	Very High
miR-210-3p	TNRC6B	Very High
miR-210-3p	DYRK2	Very High
miR-210-3p	MAGI2	Very High
miR-210-3p	ZNF148	Very High
miR-210-3p	MEX3B	Very High
miR-210-3p	TFRC	Very High
miR-210-3p	RRP1B	Very High
miR-210-3p	PITHD1	Very High
miR-210-3p	FOXP1	Very High
miR-210-3p	ADAMTS5	Very High
miR-210-3p	NSD3	Very High
miR-210-3p	BCL11A	Very High
miR-210-3p	TNPO1	Very High
miR-210-3p	MDGA1	Very High
miR-210-3p	EDEM3	Very High
miR-210-3p	HMGCS1	Very High
miR-210-3p	SEC24B	Very High
miR-210-3p	SLC16A14	Very High
miR-210-3p	FOXN3	Very High
miR-210-3p	SPRED2	Very High
miR-210-3p	RCAN2	Very High
miR-210-3p	NFAT5	Very High
miR-210-3p	RECK	Very High
miR-210-3p	GRIK5	Very High
miR-210-3p	TLX1	Very High
miR-210-3p	SH3BGRL	Very High
miR-210-3p	SEL1L	Very High
miR-210-3p	MACROH2A1	Very High
miR-210-3p	PPP1CB	Very High
miR-210-3p	KPNA1	Very High
miR-210-3p	NFIB	Very High
miR-210-3p	SSX1	Very High
miR-210-3p	POU2F2	Very High
miR-210-3p	MAF	Very High
miR-210-3p	TOR1A	Very High
miR-210-3p	ANTXR1	Very High
miR-210-3p	EPHB2	Very High
miR-210-3p	TRIOBP	Very High
miR-210-3p	CORO2B	Very High
miR-210-3p	ZNF407	Very High
miR-210-3p	VAMP7	Very High
miR-210-3p	PRPF38B	Very High
miR-210-3p	PTPRK	Very High
miR-210-3p	SLC7A11	Very High
miR-210-3p	ENOX2	Very High
miR-210-3p	TSTD2	Very High
miR-210-3p	PPP1R9A	Very High
miR-210-3p	NAV3	Very High
miR-210-3p	ZXDB	Very High
miR-210-3p	SLC38A1	Very High
miR-210-3p	SEMA5B	Very High
miR-210-3p	IGF2BP3	Very High
miR-210-3p	PPP3CA	Very High
miR-210-3p	BNC2	Very High
miR-210-3p	DPYSL5	Very High
miR-210-3p	MXD4	Very High
miR-210-3p	HOXA1	Very High
miR-210-3p	CREBBP	Very High
miR-210-3p	SIN3B	Very High
miR-210-3p	SAMD12	Very High
miR-210-3p	ETV1	Very High
miR-210-3p	ATP6V0C	Very High
miR-210-3p	PPP1R2	Very High
miR-210-3p	MFSD6	Very High
miR-210-3p	TBL1X	Very High
miR-210-3p	RGMA	Very High
miR-210-3p	ROCK2	Very High
miR-210-3p	GPR39	Very High
miR-210-3p	C1orf21	Very High
miR-210-3p	NAP1L1	Very High
miR-210-3p	ABLIM1	Very High
miR-210-3p	DHX58	Very High
miR-210-3p	CREBZF	Very High
miR-210-3p	MFSD14B	Very High
miR-210-3p	POU2F1	Very High
miR-210-3p	AKAP2	Very High
miR-210-3p	NFIC	Very High
miR-210-3p	ATP2B3	Very High
miR-210-3p	CHD1	Very High
miR-210-3p	ITGB8	Very High
miR-210-3p	KLF6	Very High
miR-210-3p	ACTG1	Very High
miR-210-3p	FLNC	Very High
miR-210-3p	MTMR9	Very High
miR-210-3p	APOBEC3F	Very High
miR-210-3p	TSC22D2	Very High
miR-210-3p	ZNF74	Very High
miR-210-3p	SEMA6D	Very High
miR-210-3p	PALM2AKAP2	Very High
miR-210-3p	CNRIP1	Very High
miR-210-3p	IQSEC1	Very High
miR-210-3p	MAP4K4	Very High
miR-210-3p	C16orf72	Very High
miR-210-3p	WDR47	Very High
miR-210-3p	WLS	Very High
miR-210-3p	CD22	Very High
miR-210-3p	RHOQ	Very High
miR-210-3p	NOX4	Very High
miR-210-3p	ANO4	Very High
miR-210-3p	ZRANB1	Very High
miR-210-3p	SACM1L	Very High
miR-210-3p	NMNAT2	Very High
miR-210-3p	NPR3	Very High
miR-210-3p	SUCO	Very High
miR-210-3p	PTBP3	Very High
miR-210-3p	KCNA3	Very High
miR-210-3p	SLC6A1	Very High
miR-210-3p	ATRN	Very High
miR-210-3p	SETD5	Very High
miR-210-3p	KLHDC10	Very High
miR-210-3p	MYORG	Very High
miR-210-3p	SRSF11	Very High
miR-210-3p	ANK1	Very High
miR-210-3p	KLF9	Very High
miR-210-3p	LDLRAD4	Very High
miR-210-3p	ANKS3	Very High
miR-210-3p	RBFOX2	Very High
miR-210-3p	MYRIP	Very High
miR-210-3p	ADCY7	Very High
miR-210-3p	SLC25A26	Very High
miR-210-3p	GABARAPL1	Very High
miR-210-3p	UTRN	Very High
miR-210-3p	FKBP1B	Very High
miR-210-3p	DOT1L	Very High
miR-22-3p	RSBN1	Very High
miR-22-3p	DDIT4	Very High
miR-22-3p	SIRT1	Very High
miR-22-3p	PTEN	Very High
miR-22-3p	H3-3B	Very High
miR-22-3p	LAMC1	Very High
miR-22-3p	LIN7C	Very High
miR-22-3p	ZNF740	Very High
miR-22-3p	FMNL2	Very High
miR-22-3p	MSL2	Very High
miR-22-3p	RBM15	Very High
miR-22-3p	GATM	Very High
miR-22-3p	SEPHS1	Very High
miR-22-3p	CCN1	Very High
miR-22-3p	IL17RD	Very High
miR-22-3p	ESR1	Very High
miR-22-3p	SYNE1	Very High
miR-22-3p	STAG2	Very High
miR-22-3p	TP53INP1	Very High
miR-22-3p	CHD9	Very High
miR-22-3p	C5orf24	Very High
miR-22-3p	RAB5B	Very High
miR-22-3p	AKT3	Very High
miR-22-3p	GRM5	Very High
miR-22-3p	ARPC5	Very High
miR-22-3p	MAPK14	Very High
miR-22-3p	CYRIB	Very High
miR-22-3p	ELOVL6	Very High
miR-22-3p	MECP2	Very High
miR-22-3p	IKZF4	Very High
miR-22-3p	PHF8	Very High
miR-22-3p	MEIS2	Very High
miR-22-3p	SATB2	Very High
miR-22-3p	CPEB1	Very High
miR-22-3p	PLCXD3	Very High
miR-22-3p	CCDC47	Very High
miR-22-3p	IPO7	Very High
miR-22-3p	TRPM7	Very High
miR-22-3p	PPP1R15B	Very High
miR-22-3p	EPB41L2	Very High
miR-22-3p	MAX	Very High
miR-22-3p	MTHFR	Very High
miR-22-3p	ERBB3	Very High
miR-22-3p	MAT2A	Very High
miR-22-3p	CLIC4	Very High
miR-22-3p	MON2	Very High
miR-22-3p	WWC2	Very High
miR-22-3p	ZMYM4	Very High
miR-22-3p	PRPF38A	Very High
miR-22-3p	TYRO3	Very High
miR-22-3p	WDR82P1	Very High
miR-22-3p	RIC8B	Very High
miR-22-3p	BTG1	Very High
miR-22-3p	NCOA1	Very High
miR-22-3p	PDSS1	Very High
miR-22-3p	STK39	Very High
miR-22-3p	WRNIP1	Very High
miR-22-3p	ARHGEF12	Very High
miR-22-3p	RGS2	Very High
miR-22-3p	CYTH3	Very High
miR-22-3p	PPM1K	Very High
miR-22-3p	SCYL3	Very High
miR-22-3p	MAGI2	Very High
miR-22-3p	KHNYN	Very High
miR-22-3p	YWHAZ	Very High
miR-22-3p	KAT6A	Very High
miR-22-3p	FNBP4	Very High
miR-22-3p	FUT9	Very High
miR-22-3p	ZBTB39	Very High
miR-22-3p	KCNK10	Very High
miR-22-3p	SNAP91	Very High
miR-22-3p	CBL	Very High
miR-22-3p	IL13RA1	Very High
miR-22-3p	ATP8A1	Very High
miR-22-3p	ETV1	Very High
miR-22-3p	KAT6B	Very High
miR-22-3p	WASF1	Very High
miR-22-3p	CHD7	Very High
miR-22-3p	SLC6A5	Very High
miR-22-3p	TET2	Very High
miR-22-3p	NTRK2	Very High
miR-22-3p	BRWD3	Very High
miR-22-3p	PDIK1L	Very High
miR-22-3p	VEZF1	Very High
miR-22-3p	PDS5A	Very High
miR-22-3p	ZCCHC14	Very High
miR-22-3p	CNOT6L	Very High
miR-22-3p	FRAT2	Very High
miR-22-3p	LRRC1	Very High
miR-22-3p	KDM3A	Very High
miR-22-3p	DPY30	Very High
miR-22-3p	DEUP1	Very High
miR-22-3p	FBXW7	Very High
miR-22-3p	TRUB1	Very High
miR-22-3p	SNRK	Very High
miR-22-3p	OGN	Very High
miR-22-3p	TIAM1	Very High
miR-22-3p	HOMER1	Very High
miR-22-3p	NR3C1	Very High
miR-22-3p	ZDHHC16	Very High
miR-22-3p	PTGS1	Very High
miR-22-3p	CAV3	Very High
miR-22-3p	POGK	Very High
miR-22-3p	MECOM	Very High
miR-22-3p	BCL9L	Very High
miR-22-3p	PURB	Very High
miR-22-3p	BCL9	Very High
miR-22-3p	ANKRD13A	Very High
miR-22-3p	TRIB2	Very High
miR-22-3p	SLC2A1	Very High
miR-22-3p	LRRC73	Very High
miR-22-3p	CCNJL	Very High
miR-22-3p	HIF1AN	Very High
miR-22-3p	LGALS1	Very High
miR-22-3p	RCOR1	Very High
miR-22-3p	NUS1	Very High
miR-22-3p	SRSF10	Very High
miR-22-3p	CALCR	Very High
miR-22-3p	HERPUD2	Very High
miR-22-3p	USP37	Very High
miR-22-3p	NFIB	Very High
miR-22-3p	ASB6	Very High
miR-22-3p	NECAP1	Very High
miR-22-3p	HIPK1	Very High
miR-22-3p	APBB2	Very High
miR-22-3p	TNRC6B	Very High
miR-22-3p	NXT2	Very High
miR-22-3p	EP300	Very High
miR-22-3p	GABBR2	Very High
miR-22-3p	ZNF609	Very High
miR-22-3p	NCMAP	Very High
miR-22-3p	FTL	Very High
miR-22-3p	DNM3	Very High
miR-22-3p	FAM53C	Very High
miR-22-3p	CARMIL1	Very High
miR-22-3p	TGFBR1	Very High
miR-22-3p	MTMR2	Very High
miR-22-3p	ODF1	Very High
miR-22-3p	SMG7	Very High
miR-22-3p	WDFY3	Very High
miR-22-3p	KDM6B	Very High
miR-22-3p	PLAGL2	Very High
miR-22-3p	CSF1R	Very High
miR-22-3p	MYCBP	Very High
miR-22-3p	DNAJB5	Very High
miR-22-3p	FBXL19	Very High
miR-22-3p	DPP10	Very High
miR-22-3p	PCNP	Very High
miR-22-3p	CENPV	Very High
miR-22-3p	EPC1	Very High
miR-22-3p	ARRB1	Very High
miR-22-3p	RIMS4	Very High
miR-22-3p	RAPGEFL1	Very High
miR-22-3p	SLC6A17	Very High
miR-22-3p	NPNT	Very High
miR-22-3p	DPM2	Very High
miR-22-3p	MMRN2	Very High
miR-22-3p	RFXANK	Very High
miR-22-3p	PCGF5	Very High
miR-22-3p	C17orf58	Very High
miR-22-3p	ZFP91	Very High
miR-22-3p	FBN2	Very High
miR-22-3p	CUL3	Very High
miR-22-3p	HOXA4	Very High
miR-22-3p	MTHFD2	Very High
miR-22-3p	NHP2	Very High
miR-22-3p	PRRC2C	Very High
miR-22-3p	WARS2	Very High
miR-22-3p	DPF2	Very High
miR-22-3p	EMX2	Very High
miR-22-3p	ERI2	Very High
miR-22-3p	NPAS3	Very High
miR-22-3p	EDC3	Very High
miR-22-3p	JARID2	Very High
miR-22-3p	COPS7B	Very High
miR-22-3p	NRAS	Very High
miR-22-3p	ALG9	Very High
miR-22-3p	SLC7A2	Very High
miR-22-3p	TUB	Very High
miR-22-3p	SV2A	Very High
miR-22-3p	PROX1	Very High
miR-22-3p	UBE2N	Very High
miR-22-3p	KLF6	Very High
miR-22-3p	HDAC4	Very High
miR-22-3p	CDX2	Very High
miR-22-3p	NFYA	Very High
miR-22-3p	AMOT	Very High
miR-22-3p	YARS1	Very High
miR-22-3p	RBFOX2	Very High
miR-22-3p	ERBB4	Very High
miR-22-3p	MAP3K12	Very High
miR-22-3p	CAMK2G	Very High
miR-22-3p	FOXP1	Very High
miR-22-3p	SP1	Very High
miR-22-3p	CLIP2	Very High
miR-22-3p	GPR107	Very High
miR-22-3p	DLGAP2	Very High
miR-22-3p	CREB1	Very High
miR-22-3p	RCC2	Very High
miR-22-3p	NUDT4	Very High
miR-22-3p	TLK2	Very High
miR-22-3p	ACER3	Very High
miR-22-3p	LPP	Very High
miR-22-3p	RNF38	Very High
miR-22-3p	FAM117A	Very High
miR-22-3p	BATF3	Very High
miR-22-3p	ZNF106	Very High
miR-22-3p	SMAP1	Very High
miR-22-3p	HUNK	Very High
miR-22-3p	H3-5	Very High
miR-22-3p	CBX6	Very High
miR-22-3p	NDEL1	Very High
miR-22-3p	ITGB8	Very High
miR-22-3p	STYX	Very High
miR-22-3p	NYAP2	Very High
miR-22-3p	PDAP1	Very High
miR-22-3p	SNAI1	Very High
miR-22-3p	PIP4K2B	Very High
miR-22-3p	SLC16A14	Very High
miR-22-3p	BIN1	Very High
miR-22-3p	RAP2B	Very High
miR-22-3p	FOXN3	Very High
miR-22-3p	BTBD3	Very High
miR-22-3p	CTDSPL2	Very High
miR-22-3p	GLIPR2	Very High
miR-22-3p	AGO01	Very High
miR-22-3p	ZNHIT6	Very High
miR-22-3p	NAA20	Very High
miR-320a	TNRC6B	Very High
miR-320a	ZC3H12B	Very High
miR-320a	CLCN3	Very High
miR-320a	SOX4	Very High
miR-320a	GFRA1	Very High
miR-320a	KCNB1	Very High
miR-320a	TMEM178B	Very High
miR-320a	MAP3K9	Very High
miR-320a	HOXA10	Very High
miR-320a	SSTR3	Very High
miR-320a	TTC7B	Very High
miR-320a	CD300E	Very High
miR-320a	AGAP1	Very High
miR-320a	NAV1	Very High
miR-320a	RAD54L2	Very High
miR-320a	CCR5	Very High
miR-320a	XKR7	Very High
miR-320a	PARM1	Very High
miR-320a	LMLN	Very High
miR-320a	TNS1	Very High
miR-320a	PIK3R5	Very High
miR-320a	AAK1	Very High
miR-320a	NR6A1	Very High
miR-320a	GRAMD1B	Very High
miR-320a	SLC9A7	Very High
miR-320a	POU2F1	Very High
miR-320a	CACNA1E	Very High
miR-320a	NFASC	Very High
miR-320a	ATP2B3	Very High
miR-320a	RAB29	Very High
miR-320a	HS1BP3	Very High
miR-320a	ACAN	Very High
miR-320a	SV2B	Very High
miR-320a	ST3GAL3	Very High
miR-320a	PDXK	Very High
miR-320a	GPR26	Very High
miR-320a	ZNF592	Very High
miR-320a	RAB11FIP4	Very High
miR-320a	CLEC16A	Very High
miR-320a	SDK1	Very High
miR-320a	CHST6	Very High
miR-320a	ERBB4	Very High
miR-320a	SHFL	Very High
miR-320a	ILDR2	Very High
miR-320a	PRICKLE2	Very High
miR-320a	INSR	Very High
miR-320a	TAOK1	Very High
miR-320a	CRACDL	Very High
miR-320a	MLYCD	Very High
miR-320a	XYLT1	Very High
miR-320a	VAPB	Very High
miR-320a	MON2	Very High
miR-320a	ZBTB20	Very High
miR-320a	CNDP2	Very High
miR-320a	DGKD	Very High
miR-320a	RAB15	Very High
miR-320a	ACSM2A	Very High
miR-320a	SH3TC2	Very High
miR-320a	SREK1	Very High
miR-320a	SCN2B	Very High
miR-320a	HSPA12A	Very High
miR-320a	STK35	Very High
miR-320a	GDF11	Very High
miR-320a	NMT1	Very High
miR-320a	ANKRD52	Very High
miR-320a	KSR2	Very High
miR-320a	SMAD2	Very High
miR-320a	AQP2	Very High
miR-320a	UBR3	Very High
miR-320a	ARFGEF2	Very High
miR-320a	NEGR1	Very High
miR-320a	TMEM63C	Very High
miR-320a	AR	Very High
miR-320a	C1orf115	Very High
miR-320a	GPR55	Very High
miR-320a	RAB3B	Very High
miR-320a	ASB1	Very High
miR-320a	CHD2	Very High
miR-320a	VDR	Very High
miR-320a	SMC1A	Very High
miR-320a	RHBDL3	Very High
miR-320a	PLP1	Very High
miR-320a	ST8SIA5	Very High
miR-320a	GNL1	Very High
miR-320a	RORA	Very High
miR-320a	SHB	Very High
miR-320a	FAF2	Very High
miR-320a	ADCY1	Very High
miR-320a	RGS8	Very High
miR-320a	PANK1	Very High
miR-320a	C6orf132	Very High
miR-320a	PFKM	Very High
miR-320a	ACTN2	Very High
miR-320a	KLHL29	Very High
miR-320a	CCKAR	Very High
miR-320a	ARPIN	Very High
miR-320a	COL13A1	Very High
miR-320a	MECP2	Very High
miR-320a	FBXO32	Very High
miR-320a	GCNT2	Very High
miR-320a	BCL2	Very High
miR-320a	FBXW11	Very High
miR-320a	CLMP	Very High
miR-320a	VPS13D	Very High
miR-320a	ZNF346	Very High
miR-320a	CBX5	Very High
miR-320a	ACVRL1	Very High
miR-320a	MEGF6	Very High
miR-320a	TMEM132B	Very High
miR-320a	DHCR24	Very High
miR-320a	SLC36A1	Very High
miR-320a	UVSSA	Very High
miR-320a	MAPT	Very High
miR-320a	CIT	Very High
miR-320a	TRIM39	Very High
miR-320a	SLIT3	Very High
miR-320a	AICDA	Very High
miR-320a	TNIK	Very High
miR-320a	FOXN3	Very High
miR-320a	PRKCA	Very High
miR-320a	MCPH1	Very High
miR-320a	BACE1	Very High
miR-320a	EIF5AL1	Very High
miR-320a	RIMKLB	Very High
miR-320a	SMARCD1	Very High
miR-320a	GLUL	Very High
miR-320a	TPD52L2	Very High
miR-320a	FAM131B	Very High
miR-320a	SMCR8	Very High
miR-320a	FAM107B	Very High
miR-320a	SLC35A3	Very High
miR-320a	GAPVD1	Very High
miR-320a	SRRM4	Very High
miR-320a	MMP2	Very High
miR-320a	FAM227A	Very High
miR-320a	DCAF8	Very High
miR-320a	CHRM2	Very High
miR-320a	TBX18	Very High
miR-320a	FCGR2A	Very High
miR-320a	ENAH	Very High
miR-320a	APOL3	Very High
miR-320a	ITIH5	Very High
miR-320a	RAB27B	Very High
miR-320b	PBX3	Very High
miR-320b	ARPP19	Very High
miR-320b	GNAI1	Very High
miR-320b	ARL8B	Very High
miR-320b	ARFIP1	Very High
miR-320b	YWHAH	Very High
miR-320b	HECTD2	Very High
miR-320b	CDK13	Very High
miR-320b	RAP1A	Very High
miR-320b	TMEM47	Very High
miR-320b	KITLG	Very High
miR-320b	CPD	Very High
miR-320b	TRIAP1	Very High
miR-320b	TGOLN2	Very High
miR-320b	NABP1	Very High
miR-320b	CDK6	Very High
miR-320b	ONECUT2	Very High
miR-320b	XPO1	Very High
miR-320b	SEMA3A	Very High
miR-320b	ATRX	Very High
miR-320b	SPOPL	Very High
miR-320b	RASA1	Very High
miR-320b	MLLT3	Very High
miR-320b	YOD1	Very High
miR-320b	DHX15	Very High
miR-320b	CNOT7	Very High
miR-320b	SEC63	Very High
miR-320b	HELZ	Very High
miR-320b	IRF6	Very High
miR-320b	NCAPD3	Very High
miR-320b	SH2B3	Very High
miR-320b	PRKAG2	Very High
miR-320b	PAN3	Very High
miR-320b	COPS2	Very High
miR-320b	ENAH	Very High
miR-320b	DESI2	Very High
miR-320b	STAG2	Very High
miR-320b	AP3M1	Very High
miR-320b	HIVEP2	Very High
miR-320b	PCDHA6	Very High
miR-320b	CAPRIN1	Very High
miR-320b	PLPPR1	Very High
miR-320b	DAZAP1	Very High
miR-320b	RAC1	Very High
miR-320b	RAB11A	Very High
miR-320b	ESRRG	Very High
miR-320b	FHIP2A	Very High
miR-320b	PCDHA4	Very High
miR-320b	MTDH	Very High
miR-320b	BMPR1A	Very High
miR-320b	PLXNC1	Very High
miR-320b	DNER	Very High
miR-320b	RAI2	Very High
miR-320b	IGF2BP3	Very High
miR-320b	TENT4B	Very High
miR-320b	TMEM255A	Very High
miR-320b	VIM	Very High
miR-320b	KCNS3	Very High
miR-320b	PCDHA2	Very High
miR-320b	PCDHAC1	Very High
miR-320b	CREB5	Very High
miR-320b	PHF1	Very High
miR-320b	SRSF7	Very High
miR-320b	RIT1	Very High
miR-320b	TMEM106B	Very High
miR-320b	MIER1	Very High
miR-320b	SMARCD2	Very High
miR-320b	PCDHA5	Very High
miR-320b	SLC5A3	Very High
miR-320b	PCDHA3	Very High
miR-320b	AZIN1	Very High
miR-320b	MMP16	Very High
miR-320b	ABHD13	Very High
miR-320b	IPO7	Very High
miR-320b	PCDHA10	Very High
miR-320b	SREK1	Very High
miR-320b	DPY30	Very High
miR-320b	SERINC3	Very High
miR-320b	KDM7A	Very High
miR-320b	NXT2	Very High
miR-320b	AKT3	Very High
miR-320b	WWC2	Very High
miR-320b	TPD52L2	Very High
miR-320b	N4BP1	Very High
miR-320b	YWHAZ	Very High
miR-320b	AK4	Very High
miR-320b	CDH2	Very High
miR-320b	MED21	Very High
miR-320b	ETV1	Very High
miR-320b	TSC22D4	Very High
miR-320b	ELL2	Very High
miR-320b	PCDHA11	Very High
miR-320b	TMEM64	Very High
miR-320b	CNKSR2	Very High
miR-320b	MINDY3	Very High
miR-320b	CYTH1	Very High
miR-320b	HLTF	Very High
miR-320b	SYNGR2	Very High
miR-320b	PCDHA7	Very High
miR-320b	CRKL	Very High
miR-320b	KLF13	Very High
miR-320b	BOD1L1	Very High
miR-320b	CDH20	Very High
miR-320b	PCDHA1	Very High
miR-320b	MAPK1	Very High
miR-320b	GSPT1	Very High
miR-320b	AFF4	Very High
miR-320b	KLHL36	Very High
miR-320b	PCDHAC2	Very High
miR-320b	CREB3L2	Very High
miR-320b	USP25	Very High
miR-320b	TUSC3	Very High
miR-320b	KLF5	Very High
miR-320b	RBMS3	Very High
miR-320b	RCN2	Very High
miR-320b	CANX	Very High
miR-320b	TRAPPC8	Very High
miR-320b	ARHGAP5	Very High
miR-320b	YWHAQ	Very High
miR-320b	AGFG1	Very High
miR-320b	SPTSSA	Very High
miR-320b	PCDHA13	Very High
miR-320b	IPO5	Very High
miR-320b	DAG1	Very High
miR-320b	NR2C2	Very High
miR-320b	PPM1B	Very High
miR-320b	MYL12A	Very High
miR-320b	LMO3	Very High
miR-320b	FAM117B	Very High
miR-320b	DBN1	Very High
miR-320b	SOX4	Very High
miR-320b	NRP1	Very High
miR-320b	EREG	Very High
miR-320b	FBXO11	Very High
miR-320b	NPAS2	Very High
miR-320b	TSC1	Very High
miR-320b	BMI1	Very High
miR-320b	SOBP	Very High
miR-320b	GMCL1	Very High
miR-320b	HEY1	Very High
miR-320b	TMEM123	Very High
miR-320b	PCDHA12	Very High
miR-320b	INO80D	Very High
miR-320b	PAK5	Very High
miR-320b	EIF2B1	Very High
miR-320b	RBM24	Very High
miR-320b	HOXA10	Very High
miR-320b	ALKBH5	Very High
miR-320b	SATB2	Very High
miR-320b	RGS9BP	Very High
miR-320b	KDSR	Very High
miR-320b	NONO	Very High
miR-320b	TPM3	Very High
miR-320b	CAMSAP2	Very High
miR-320b	MN1	Very High
miR-320b	MCL1	Very High
miR-320b	MIER3	Very High
miR-320b	SLC9A2	Very High
miR-320b	ARMCX2	Very High
miR-320b	TMEM108	Very High
miR-320b	UBE2D3	Very High
miR-320b	PCDHA8	Very High
miR-320b	RNF185	Very High
miR-320b	HNRNPF	Very High
miR-320b	MAP7	Very High
miR-320b	PCDHA9	Very High
miR-320b	ARID5B	Very High
miR-320b	DDX42	Very High
miR-320b	BLCAP	Very High
miR-320b	NR3C2	Very High
miR-320b	PDS5A	Very High
miR-320b	RUFY2	Very High
miR-320b	SMAP1	Very High
miR-320b	PTEN	Very High
miR-320b	GCG	Very High
miR-320b	TNKS2	Very High
miR-320b	KMT5B	Very High
miR-320b	USP15	Very High
miR-320b	RAD21	Very High
miR-320b	SHTN1	Very High
miR-320b	ANKRD52	Very High
miR-320b	TWF1	Very High
miR-320b	TNKS	Very High
miR-320b	ATP11A	Very High
miR-320b	VDAC1	Very High
miR-320b	TDG	Very High
miR-320b	MYEF2	Very High
miR-320b	RAB18	Very High
miR-320b	ARF1	Very High
miR-320b	LHFPL3	Very High
miR-320b	CEMIP2	Very High
miR-320b	MXI1	Very High
miR-320b	WLS	Very High
miR-320b	MSI2	Very High
miR-425-5p	FOXJ3	Very High
miR-425-5p	PDCD10	Very High
miR-425-5p	THRB	Very High
miR-425-5p	ATP5MC3	Very High
miR-425-5p	BCOR	Very High
miR-425-5p	NUFIP2	Very High
miR-425-5p	SH3RF1	Very High
miR-425-5p	PPP4R3A	Very High
miR-425-5p	ZNF148	Very High
miR-425-5p	LCOR	Very High
miR-425-5p	PTEN	Very High
miR-425-5p	UBQLN1	Very High
miR-425-5p	SCAMP1	Very High
miR-425-5p	PAFAH1B1	Very High
miR-425-5p	CPEB1	Very High
miR-425-5p	ZNF423	Very High
miR-425-5p	RNF145	Very High
miR-425-5p	AFF4	Very High
miR-425-5p	DHX40	Very High
miR-425-5p	AMPH	Very High
miR-425-5p	ANK3	Very High
miR-425-5p	WWC3	Very High
miR-425-5p	CPEB2	Very High
miR-425-5p	SYNCRIP	Very High
miR-425-5p	UXS1	Very High
miR-425-5p	MAP3K5	Very High
miR-425-5p	CFL2	Very High
miR-425-5p	FSCN1	Very High
miR-425-5p	STMN1	Very High
miR-425-5p	MSL2	Very High
miR-425-5p	EFNB2	Very High
miR-425-5p	GOLGA4	Very High
miR-425-5p	MAPK6	Very High
miR-425-5p	SSX2IP	Very High
miR-425-5p	MINDY2	Very High
miR-425-5p	POMT2	Very High
miR-425-5p	WTAP	Very High
miR-425-5p	CAB39	Very High
miR-425-5p	ZBTB34	Very High
miR-425-5p	HDLBP	Very High
miR-425-5p	DYRK1A	Very High
miR-425-5p	PTPRN2	Very High
miR-425-5p	FST	Very High
miR-425-5p	HNRNPD	Very High
miR-425-5p	CUL4B	Very High
miR-425-5p	FOXD3	Very High
miR-425-5p	PABPN1	Very High
miR-425-5p	CTNND1	Very High
miR-425-5p	AP3M1	Very High
miR-425-5p	MEF2C	Very High
miR-425-5p	PCMT1	Very High
miR-425-5p	TM9SF3	Very High
miR-425-5p	UBQLN2	Very High
miR-425-5p	HSPB8	Very High
miR-425-5p	CCDC73	Very High
miR-425-5p	SLC6A1	Very High
miR-425-5p	RCOR1	Very High
miR-425-5p	ATP1B1	Very High
miR-425-5p	FAM133B	Very High
miR-425-5p	CREBZF	Very High
miR-425-5p	TNC	Very High
miR-425-5p	PTCH1	Very High
miR-425-5p	SH3PXD2A	Very High
miR-425-5p	FAM135B	Very High
miR-425-5p	RNF11	Very High
miR-425-5p	DYNC1I2	Very High
miR-425-5p	DNAJC27	Very High
miR-425-5p	PPM1F	Very High
miR-425-5p	VEZF1	Very High
miR-425-5p	KAT6B	Very High
miR-425-5p	SRSF11	Very High
miR-425-5p	LARP4B	Very High
miR-425-5p	SERP1	Very High
miR-425-5p	CADM4	Very High
miR-425-5p	CSNK1G1	Very High
miR-425-5p	CBX6	Very High
miR-425-5p	DIP2C	Very High
miR-425-5p	PRDM8	Very High
miR-425-5p	HSPH1	Very High
miR-425-5p	MAP2K6	Very High
miR-425-5p	N4BP2L1	Very High
miR-425-5p	SAMD4A	Very High
miR-425-5p	PHF21A	Very High
miR-425-5p	CHD9	Very High
miR-425-5p	KPNA6	Very High
miR-425-5p	ARHGAP21	Very High
miR-425-5p	CBL	Very High
miR-425-5p	YBX3	Very High
miR-425-5p	PGM2L1	Very High
miR-425-5p	CTSS	Very High
miR-425-5p	IGF1	Very High
miR-425-5p	SLC39A10	Very High
miR-425-5p	CDC5L	Very High
miR-425-5p	CELF2	Very High
miR-425-5p	ZMAT3	Very High
miR-425-5p	CNOT4	Very High
miR-425-5p	ARL5B	Very High
miR-425-5p	CREB1	Very High
miR-425-5p	HNRNPUL2	Very High
miR-425-5p	SPATS2L	Very High
miR-425-5p	ARMC8	Very High
miR-425-5p	KMT5B	Very High
miR-425-5p	ITPKB	Very High
miR-425-5p	TAOK1	Very High
miR-425-5p	WRNIP1	Very High
miR-425-5p	TENT4B	Very High
miR-425-5p	SIAH2	Very High
miR-425-5p	SLC16A1	Very High
miR-425-5p	PPP2CB	Very High
miR-425-5p	ARIH1	Very High
miR-425-5p	SENP1	Very High
miR-425-5p	GIT1	Very High
miR-425-5p	RGMB	Very High
miR-425-5p	BCL2L2-PABPN1	Very High
miR-425-5p	LRP1B	Very High
miR-425-5p	RHNO1	Very High
miR-425-5p	SPAG9	Very High
miR-425-5p	SHISA7	Very High
miR-425-5p	RLIM	Very High
miR-425-5p	SERPINE1	Very High
miR-425-5p	HERC2	Very High
miR-425-5p	ARMCX3	Very High
miR-425-5p	USP48	Very High
miR-425-5p	NCAM1	Very High
miR-425-5p	CLCN4	Very High
miR-425-5p	SOS1	Very High
miR-425-5p	GLCCI1	Very High
miR-425-5p	DEK	Very High
miR-425-5p	NEPRO	Very High
miR-425-5p	ZNF449	Very High
miR-425-5p	GRM1	Very High
miR-425-5p	PAK2	Very High
miR-425-5p	LPP	Very High
miR-425-5p	SMG1	Very High
miR-425-5p	FOXN3	Very High
miR-425-5p	TIMM10	Very High
miR-425-5p	FGF9	Very High
miR-425-5p	FBN1	Very High
miR-425-5p	KLHL13	Very High
miR-425-5p	CAB39L	Very High
miR-425-5p	KIAA2026	Very High
miR-425-5p	ZFHX4	Very High
miR-425-5p	STK39	Very High
miR-425-5p	NRAS	Very High
miR-425-5p	ZBTB21	Very High
miR-425-5p	GRIA3	Very High
miR-425-5p	FAR1	Very High
miR-425-5p	DENND6A	Very High
miR-425-5p	DGKG	Very High
miR-425-5p	PDS5B	Very High
miR-425-5p	MR1	Very High
miR-425-5p	MAML1	Very High
miR-425-5p	HIPK3	Very High
miR-425-5p	ANKHD1	Very High
miR-425-5p	EPC1	Very High
miR-425-5p	PPP2R2A	Very High
miR-425-5p	SLC38A2	Very High
miR-425-5p	DNAJB6	Very High
miR-425-5p	ELOVL5	Very High
